# Supplementary material for: Investigation of Interferences of Wearable Sensors with Plant Growth
Source: Biosensors (Basel). 2024 Sep 11;14(9):439. doi: 10.3390/bios14090439 (PMC11430609; doi:10.3390/bios14090439)
Supplement: Supplementary file 1 [file biosensors-14-00439-s001.zip]

Archive with 1 entries (1 files):
- biosensors-3171182-supplementary.pdf
